# Supplementary material for: Inhibitory Effect of Isopanduratin A on Adipogenesis: A Study of Possible Mechanisms
Source: Foods. 2023 Feb 27;12(5):1014. doi: 10.3390/foods12051014 (PMC10000982; doi:10.3390/foods12051014)
Supplement: Supplementary file 1 [file foods-12-01014-s001.zip]

Archive with 1 entries (1 files):
- foods-2216519-supplementary.pdf
